# Supplementary material for: Identifying Prognostic Biomarkers Related to m6A Modification and Immune Infiltration in Renal Cell Carcinoma
Source: Genes (Basel). 2022 Nov 7;13(11):2059. doi: 10.3390/genes13112059 (PMC9690957; doi:10.3390/genes13112059)
Supplement: Supplementary file 1 [file genes-13-02059-s001.zip]

Archive with 1 entries (1 files):
- genes-1965968-supplementary.pdf
